# Supplementary material for: A low frequency damaging SORCS2 variant identified in a family with ADHD compromises receptor stability and quenches activity
Source: Mol Psychiatry. 2025 Sep 18;31(3):1311–24. doi: 10.1038/s41380-025-03242-3 (PMC12916480; doi:10.1038/s41380-025-03242-3)
Supplement: Supplementary file 5 — Supplementary Table 1 [file 41380_2025_3242_MOESM5_ESM.xlsx]

## Sheet: Sheet1
Location	Cohort	Allele	EXON	Cases	Controls	Protein_position	Amino_acids	SIFT	PolyPhen	Allele Freq	MPC	CADD_PHRED	MutationTaster_pred	MutationTaster_score	am_class	am_pathogenicity	Consensus_Score
4:7398031-7398031	Bergen cohort	T	2/27	1	0	166	T/M	deleterious(0)	probably_damaging(0.996)	-	0.640815	28.8	D,D	0.999106,1	pathogenic	0.905	5
4:7684579-7684579	Bergen cohort	T	10/27	1	0	484	S/I	deleterious(0.04)	benign(0.215)	0.0020	0.179918	23.1	N,N	0.974081,0.974081	benign	0.1107	2
4:7698969-7698969	Bergen cohort	A	12/27	3	3	546	V/I	-	-	-			-	-	-	-	0
4:7726982-7726982	Bergen cohort	A	20/27	1	0	905	V/I	tolerated(0.08)	benign(0.17)	-	0.349758	16.19	D,D	0.999079,0.999079	benign	0.0868	1
4:7728553-7728553	Bergen cohort	T	21/27	0	1	931	T/M	deleterious(0.04)	benign(0.006)	0.0002	0.149352	15.9	N,N	1,1	benign	0.0806	1
4:7728561-7728561	Bergen cohort	A	21/27	0	1	934	V/M	tolerated(0.22)	possibly_damaging(0.579)	-	0.467028	22.1	D,D	0.998132,0.998132	benign	0.1181	3
4:7730137-7730137	Bergen cohort	A	22/27	1	1	977	T/N	deleterious(0)	possibly_damaging(0.659)	0.0006	0.482464	18.51	D,N	0.560765,0.854884	benign	0.177	3
4:7194810-7194810	German/Dutch cohort	G	1/27	1	0	146	T/R	deleterious(0)	possibly_damaging(0.781)	0.0002	0.432164	26	D	0.973567	pathogenic	0.5901	5
4:7398059-7398059	German/Dutch cohort	C	2/27	1	0	175	K/N	tolerated(0.06)	probably_damaging(0.994)	-	0.664198	23.7	D,D	0.990769,0.951221	pathogenic	0.688	4
4:7533267-7533267	German/Dutch cohort	A	3/27	1	0	187	F/I	deleterious(0)	benign(0.205)	-	0.39744	23.6	D,N	0.641016,0.943483	pathogenic	0.8142	4
4:7533321-7533321	German/Dutch cohort	A	3/27	0	1	205	D/N	tolerated(0.08)	possibly_damaging(0.646)	-	0.316543	24.3	N,N	0.994047,0.883274	benign	0.0803	2
4:7533355-7533355	German/Dutch cohort	G	3/27	0	1	216	K/R	deleterious(0.01)	benign(0.122)	-	0.213543	24.7	D,D	0.782009,0.987526	benign	0.1536	3
4:7663246-7663246	German/Dutch cohort	A	6/27	1	0	303	A/T	tolerated(0.19)	benign(0.001)	0.0020	0.137362	13.08	N,N	1,1	benign	0.0642	0
4:7666091-7666091	German/Dutch cohort	T	7/27	0	1	322	V/F	deleterious(0.03)	benign(0.179)	-	0.198861	12.07	N,N	0.922239,0.922239	benign	0.0925	1
4:7666148-7666148	German/Dutch cohort	A	7/27	0	1	341	P/T	tolerated(0.38)	benign(0.003)	-	0.161546	12.99	N,N	0.99946,0.99946	benign	0.0704	0
4:7668908-7668908	German/Dutch cohort	G	8/27	0	1	377	L/V	tolerated(0.06)	benign(0.254)	-	0.207311	21.8	D,D	0.697374,0.697374	benign	0.0795	2
4:7677882-7677882	German/Dutch cohort	T	9/27	0	1	423	R/C	deleterious(0.01)	benign(0.424)	-	0.466169	17.63	N,N	0.999669,0.999669	benign	0.1371	1
4:7677918-7677918	German/Dutch cohort	T	9/27	1	1	435	R/W	deleterious(0)	possibly_damaging(0.723)	-	0.440589	21.3	N,N	0.813227,0.813227	benign	0.1014	3
4:7684484-7684484	German/Dutch cohort	T	10/27	0	1	452	K/N	tolerated(0.06)	probably_damaging(0.995)	-	0.668522	23.7	D,D	0.999949,0.999931	pathogenic	0.6887	4
4:7684549-7684549	German/Dutch cohort	A	10/27	0	1	474	G/D	deleterious(0)	probably_damaging(0.999)	-	0.722601	23.8	D,D	1,1	pathogenic	0.9806	5
4:7684551-7684551	German/Dutch cohort	T	10/27	0	1	475	R/C	deleterious(0)	probably_damaging(0.97)	0.0004	0.733605	28.4	D,D	1,1	benign	0.2953	4
4:7684554-7684554	German/Dutch cohort	A	10/27	1	0	476	D/N	deleterious(0.04)	benign(0.026)	-	0.162185	23.1	D,D	0.999945,0.999926	benign	0.1035	3
4:7684579-7684579	German/Dutch cohort	T	10/27	5	5	484	S/I	deleterious(0.04)	benign(0.215)	0.0020	0.179918	23.1	N,N	0.974081,0.974081	benign	0.1107	2
4:7698969-7698969	German/Dutch cohort	G	12/27	3	13	546	I/V	tolerated(0.29)	benign(0.006)	-	0.12151	14.26	D,D	0.964441,0.952561	benign	0.0655	1
4:7705923-7705923	German/Dutch cohort	G	14/27	1	0	594	L/V	tolerated(0.17)	benign(0)	0.0014	0.143563	18.98	N,N	0.994498,0.992583	benign	0.0664	0
4:7714482-7714482	German/Dutch cohort	T	15/27	1	0	631	R/C	deleterious(0)	probably_damaging(0.996)	-	0.739889	24.2	D,D	1,1	ambiguous	0.4742	4
4:7715974-7715974	German/Dutch cohort	A	16/27	0	1	666	R/H	tolerated(0.24)	benign(0.001)	0.0004	0.180275	3.694	N,N	0.999725,0.999725	benign	0.0609	0
4:7716052-7716052	German/Dutch cohort	T	16/27	0	1	692	S/L	tolerated(0.17)	possibly_damaging(0.713)	-	0.319516	22.2	D,D	0.99344,0.99344	benign	0.1413	3
4:7716066-7716066	German/Dutch cohort	T	16/27	0	1	697	R/C	deleterious(0)	possibly_damaging(0.543)	-	0.582302	22.1	D,D	0.903347,0.903347	benign	0.1897	4
4:7716082-7716082	German/Dutch cohort	A	16/27	0	1	702	R/Q	tolerated(0.35)	benign(0.072)	-	0.327925	17.94	N,N	1,1	benign	0.0651	0
4:7719767-7719767	German/Dutch cohort	A	18/27	1	1	761	E/K	tolerated(0.45)	probably_damaging(0.989)	-	0.178446	17.17	D,D	0.999948,0.99993	benign	0.0666	2
4:7719828-7719828	German/Dutch cohort	A	18/27	0	1	781	R/Q	tolerated(0.09)	benign(0.149)	-	0.178067	22.1	N,N	0.63005,0.63005	benign	0.0705	1
4:7719869-7719869	German/Dutch cohort	T	18/27	0	1	795	R/W	deleterious(0.01)	possibly_damaging(0.869)	-	0.609625	23.3	N,N	0.706536,0.79992	benign	0.0995	3
4:7719870-7719870	German/Dutch cohort	A	18/27	1	1	795	R/Q	tolerated(0.41)	benign(0.007)	0.0152	0.175832	16.74	N,N	0.975289,0.984971	benign	0.0744	0
4:7725440-7725440	German/Dutch cohort	G	19/27	0	1	814	T/S	deleterious(0.04)	benign(0.356)	-	0.231372	22.6	D,D	0.999997,0.999995	ambiguous	0.4217	3
4:7725526-7725526	German/Dutch cohort	A	19/27	0	1	843	E/K	tolerated(0.9)	benign(0.007)	-	0.221563	12.4	D,D	0.996496,0.997887	benign	0.0774	1
4:7725547-7725547	German/Dutch cohort	A	19/27	0	1	850	V/M	deleterious(0)	probably_damaging(0.98)	0.0012	0.628732	22.7	D,D	0.999965,0.999995	pathogenic	0.5926	5
4:7725602-7725602	German/Dutch cohort	G	19/27	1	0	868	Q/R	deleterious(0)	benign(0.071)	-	0.161205	22.3	D,D	0.999989,0.999993	benign	0.2315	3
4:7726982-7726982	German/Dutch cohort	A	20/27	3	1	905	V/I	tolerated(0.08)	benign(0.17)	-	0.349758	16.19	D,D	0.999079,0.999079	benign	0.0868	1
4:7728561-7728561	German/Dutch cohort	A	21/27	1	1	934	V/M	tolerated(0.22)	possibly_damaging(0.579)	-	0.467028	22.1	D,D	0.998132,0.998132	benign	0.1181	3
4:7730137-7730137	German/Dutch cohort	A	22/27	7	14	977	T/N	deleterious(0)	possibly_damaging(0.659)	0.0006	0.482464	18.51	D,N	0.560765,0.854884	benign	0.177	3
4:7730157-7730157	German/Dutch cohort	A	22/27	1	0	984	V/M	deleterious(0.01)	possibly_damaging(0.797)	-	0.576773	15.41	D,D	0.641083,0.518214	benign	0.1608	3
4:7731323-7731323	German/Dutch cohort	A	23/27	0	1	998	V/I	tolerated(0.96)	benign(0.006)	-	0.115122	1.863	N,N	0.999239,0.994308	benign	0.0631	0
4:7731386-7731386	German/Dutch cohort	A	23/27	0	1	1019	V/M	deleterious(0.01)	possibly_damaging(0.658)	-	0.500471	24	D,D	0.992115,0.995237	benign	0.198	4
4:7738851-7738851	German/Dutch cohort	G	26/27	0	1	1123	M/V	tolerated(0.1)	probably_damaging(0.937)	-	0.365543	22.8	D,D	0.999776,0.999776	benign	0.214	3
4:7738881-7738881	German/Dutch cohort	A	26/27	0	1	1133	V/I	tolerated(0.22)	benign(0.057)	-	0.122287	14.92	N,N	0.999767,0.999767	benign	0.0644	0
Supplementary table 1.
Missense variants identified in the Bergen and German/Dutch cohorts. Missense deleterious predictions from several algorithms are annotated and the calculated consensus score.
